# Supplementary material for: Intracranial Aneurysm-Associated COL22A1 Variants Impair Cerebrovascular Structure and Barrier Integrity in Zebrafish
Source: Int J Mol Sci. 2026 Jun 16;27(12):5434. doi: 10.3390/ijms27125434 (PMC13300400; doi:10.3390/ijms27125434)
Supplement: Supplementary file 1 [file ijms-27-05434-s001.zip]

Archive with 1 entries (1 files):
- ijms-4228583-supplementary.pdf
